# Supplementary material for: Dihydropyridines Potentiate ATP-Induced Currents Mediated by the Full-Length Human P2X5 Receptor
Source: Molecules. 2022 Mar 11;27(6):1846. doi: 10.3390/molecules27061846 (PMC8948676; doi:10.3390/molecules27061846)
Supplement: Supplementary file 1 [file molecules-27-01846-s001.zip]

Archive with 1 entries (1 files):
- molecules-1618041-supplementary.pdf
